# Supplementary material for: Persistence of Cryoglobulinemic Vasculitis after DAA Induced HCV Cure
Source: J Clin Med. 2022 Feb 14;11(4):984. doi: 10.3390/jcm11040984 (PMC8878349; doi:10.3390/jcm11040984)
Supplement: Supplementary file 1 [file jcm-11-00984-s001.zip]

Archive with 1 entries (1 files):
- jcm-1553118-supplementary.pdf
